# Supplementary material for: Comparative analysis of single-cell transcriptome reveals heterogeneity in the tumor microenvironment of lung adenocarcinoma and brain metastases
Source: Discov Oncol. 2023 Sep 15;14:174. doi: 10.1007/s12672-023-00784-2 (PMC10504228; doi:10.1007/s12672-023-00784-2)
Supplement: Supplementary file 2 — Supplementary material 2 [file 12672_2023_784_MOESM2_ESM.txt]

	p_val	avg_logFC	pct.1	pct.2	p_val_adj
TFF3	0	2.566196327	0.35	0.081	0
HPGD	0	2.198132658	0.634	0.277	0
DEFB1	0	2.090281047	0.34	0.03	0
FGB	0	1.561155423	0.278	0	0
HMGB3	0	1.556852566	0.705	0.369	0
AKR1C2	0	1.376758919	0.277	0.073	0
TMEM176A	0	1.35009277	0.439	0.13	0
TMEM176B	0	1.295049898	0.445	0.132	0
MT1X	0	1.261965825	0.534	0.368	0
CHCHD2	0	1.15147644	0.951	0.927	0
NQO1	0	1.100419687	0.718	0.427	0
PCSK1N	0	1.016050716	0.724	0.236	0
SPTSSA	0	1.011448445	0.77	0.529	0
FAM177A1	0	1.003009065	0.761	0.595	0
XIST	0	0.964652923	0.255	0.028	0
AGR2	0	0.925119261	0.822	0.746	0
SEC61G	0	0.923898537	0.877	0.839	0
ERO1A	0	0.88233583	0.64	0.419	0
AKR1C3	0	0.865566666	0.344	0.152	0
ATP5C1	0	0.824176084	0.759	0.612	0
HSPA1A	0	0.813835502	0.769	0.618	0
ZG16B	0	0.769847701	0.302	0.065	0
HSP90AA1	0	0.759987512	0.955	0.91	0
EGLN3	0	0.739987427	0.45	0.14	0
TMED9	0	0.729037546	0.846	0.669	0
TCN1	0	0.701741374	0.297	0.019	0
LPCAT1	0	0.700122663	0.742	0.563	0
PGK1	0	0.679974859	0.842	0.698	0
CCT6A	0	0.679466169	0.725	0.562	0
TMEM59	0	0.669515397	0.868	0.748	0
MRPL36	0	0.664901209	0.74	0.499	0
LIMCH1	0	0.655564946	0.598	0.377	0
TIMP1	0	0.654353832	0.823	0.687	0
PPIB	0	0.623622313	0.858	0.792	0
NDUFS6	0	0.61865157	0.868	0.77	0
SDF2L1	0	0.614970847	0.68	0.482	0
GBAS	0	0.603903	0.647	0.385	0
CALM1	0	0.601904386	0.865	0.827	0
EMP2	0	0.597498501	0.779	0.646	0
RHOBTB3	0	0.596988553	0.574	0.307	0
HSP90B1	0	0.594087835	0.852	0.746	0
FKBP3	0	0.590259182	0.636	0.388	0
SCGB3A1	0	0.582377402	0.121	0.341	0
PRDX4	0	0.581900853	0.763	0.606	0
LMAN2	0	0.575164464	0.805	0.639	0
TMED10	0	0.569850359	0.743	0.59	0
NDUFB9	0	0.565214828	0.817	0.767	0
PSMA3	0	0.559176987	0.692	0.5	0
ARHGAP5	0	0.549329609	0.552	0.296	0
APP	0	0.548949758	0.731	0.534	0
COPS6	0	0.547057053	0.732	0.533	0
SSR4	0	0.545498107	0.918	0.897	0
PKM	0	0.544519033	0.9	0.848	0
SCP2	0	0.543519036	0.741	0.61	0
MGST3	0	0.529269146	0.77	0.58	0
CD63	0	0.529144754	0.964	0.936	0
GLRX	0	0.526412017	0.52	0.292	0
MLEC	0	0.516460534	0.716	0.557	0
PDIA6	0	0.514591629	0.794	0.662	0
TSPAN13	0	0.514485831	0.732	0.569	0
MT-ND5	0	0.512926705	0.873	0.886	0
RBM17	0	0.51263514	0.606	0.437	0
ZNHIT1	0	0.51247083	0.829	0.731	0
S100A16	0	0.510575015	0.754	0.618	0
C14orf166	0	0.507107496	0.78	0.649	0
DAD1	0	0.506413777	0.773	0.658	0
CRLF1	0	0.502575469	0.264	0.062	0
GDI2	0	0.497431602	0.696	0.558	0
FAM3C	0	0.493813701	0.731	0.546	0
TPI1	0	0.492539896	0.943	0.909	0
SNX6	0	0.490913229	0.587	0.361	0
SLC16A3	0	0.486623074	0.682	0.484	0
CALD1	0	0.48070514	0.471	0.233	0
GGCT	0	0.478051406	0.679	0.543	0
TUBB2A	0	0.468918588	0.422	0.115	0
ITM2C	0	0.463563189	0.489	0.204	0
C12orf75	0	0.462906936	0.352	0.123	0
SPAG4	0	0.459652717	0.317	0.115	0
ENSA	0	0.459532056	0.784	0.714	0
CDA	0	0.457074318	0.265	0.064	0
TRPS1	0	0.452060831	0.269	0.047	0
ATP6V1D	0	0.44874776	0.613	0.371	0
CANX	0	0.446746716	0.781	0.683	0
H2AFJ	0	0.444520388	0.717	0.544	0
DCXR	0	0.439921774	0.723	0.567	0
FIS1	0	0.438781626	0.825	0.759	0
ATP6V0E1	0	0.436954679	0.875	0.832	0
MRPL13	0	0.435600701	0.605	0.431	0
JTB	0	0.435109692	0.864	0.82	0
NDUFS5	0	0.432571501	0.88	0.798	0
CST3	0	0.431645398	0.9	0.805	0
P4HB	0	0.429005207	0.895	0.827	0
SCOC	0	0.428871008	0.614	0.417	0
ATP5J2	0	0.427935435	0.856	0.812	0
PDIA4	0	0.424409941	0.713	0.562	0
NDUFB10	0	0.423804123	0.825	0.754	0
PGM2L1	0	0.423037533	0.524	0.308	0
BCAP31	0	0.421033289	0.76	0.662	0
POLR2J	0	0.420855809	0.795	0.712	0
MARCKSL1	0	0.420616253	0.783	0.514	0
NEU1	0	0.420490573	0.556	0.364	0
CYBA	0	0.418840471	0.847	0.757	0
KDELR2	0	0.411521402	0.842	0.745	0
UBE2L3	0	0.411356156	0.711	0.563	0
GOLT1A	0	0.410197541	0.403	0.217	0
PRELID1	0	0.406837817	0.828	0.76	0
PDIA3	0	0.403302631	0.794	0.704	0
MDH2	0	0.403254812	0.789	0.697	0
SCFD1	0	0.403162706	0.466	0.208	0
SSR2	0	0.402706256	0.851	0.803	0
NUCB2	0	0.396713211	0.605	0.424	0
NDUFB2	0	0.396665032	0.856	0.835	0
ALDOA	0	0.396458219	0.958	0.917	0
CCT3	0	0.392386253	0.724	0.571	0
ACTN1	0	0.390772977	0.445	0.212	0
TMBIM6	0	0.389702144	0.891	0.846	0
SYPL1	0	0.389013681	0.634	0.474	0
PSMA7	0	0.388951996	0.889	0.846	0
GTF3C6	0	0.38698945	0.652	0.496	0
PSMB6	0	0.381346915	0.732	0.592	0
KTN1	0	0.379786098	0.754	0.606	0
RABAC1	0	0.379160322	0.785	0.617	0
HSP90AB1	0	0.377379256	0.937	0.894	0
AKAP9	0	0.377300991	0.717	0.577	0
BUD31	0	0.376445189	0.771	0.684	0
MAGED2	0	0.372344228	0.515	0.286	0
VTI1B	0	0.37227637	0.604	0.45	0
APOD	0	0.372181565	0.351	0.082	0
SUB1	0	0.371376119	0.882	0.82	0
DHRS7	0	0.371238615	0.599	0.411	0
CLIC1	0	0.37057067	0.877	0.82	0
SSBP1	0	0.370238331	0.786	0.705	0
SRP54	0	0.369737731	0.47	0.269	0
ADM	0	0.368658849	0.309	0.102	0
NDUFA5	0	0.368037254	0.685	0.516	0
ASNS	0	0.367871002	0.293	0.122	0
MIF	0	0.366543984	0.8	0.701	0
HIST1H2BD	0	0.366093628	0.449	0.215	0
LGALS3BP	0	0.366058972	0.783	0.647	0
TMCO1	0	0.365039374	0.692	0.529	0
ATP5H	0	0.364915331	0.842	0.779	0
COMT	0	0.364291585	0.722	0.596	0
PYCR1	0	0.362669934	0.578	0.38	0
AP1S1	0	0.36207023	0.663	0.524	0
ERH	0	0.361948821	0.79	0.687	0
TOX3	0	0.358716135	0.308	0.096	0
TMEM208	0	0.358142112	0.694	0.554	0
SDHC	0	0.35779518	0.702	0.548	0
GUCY1A3	0	0.355107279	0.334	0.063	0
EPCAM	0	0.351730769	0.849	0.793	0
SNX3	0	0.351312232	0.761	0.669	0
RAC3	0	0.350915095	0.418	0.216	0
TMEM150C	0	0.350871371	0.277	0.05	0
AAMDC	0	0.348860757	0.484	0.28	0
ACHE	0	0.347927985	0.276	0.054	0
APOA1BP	0	0.3427196	0.694	0.566	0
TIMM9	0	0.33913777	0.558	0.379	0
PSMD4	0	0.336307379	0.714	0.567	0
ATP6AP1	0	0.33503797	0.54	0.359	0
PYGL	0	0.333662965	0.29	0.085	0
HS3ST1	0	0.332974046	0.349	0.172	0
IGFBP2	0	0.33097468	0.372	0.146	0
CD164	0	0.329904932	0.653	0.471	0
SHFM1	0	0.32954568	0.891	0.855	0
PFN2	0	0.328793897	0.445	0.243	0
UQCC2	0	0.328652646	0.65	0.5	0
RASD1	0	0.328643087	0.369	0.128	0
DAAM1	0	0.324459431	0.435	0.247	0
HIPK2	0	0.321843801	0.487	0.282	0
GALNT6	0	0.320128877	0.362	0.12	0
MYL6	0	0.318428645	0.968	0.969	0
SPDEF	0	0.317750956	0.321	0.122	0
PPP2R3C	0	0.317467366	0.376	0.181	0
ZKSCAN1	0	0.315864532	0.504	0.304	0
FAM114A1	0	0.306025689	0.497	0.302	0
ANAPC11	0	0.296439802	0.868	0.82	0
IFT22	0	0.295320988	0.565	0.372	0
ZNF117	0	0.294194575	0.389	0.195	0
GCNT3	0	0.292008878	0.297	0.108	0
P4HA2	0	0.291571378	0.402	0.176	0
HOXB7	0	0.29035067	0.339	0.081	0
DYNLT3	0	0.289171109	0.41	0.214	0
HIST1H1C	0	0.284026257	0.617	0.363	0
GAPDH	0	0.283180247	0.981	0.976	0
LY96	0	0.283155149	0.452	0.239	0
MTX1	0	0.283118461	0.54	0.349	0
KDELR3	0	0.281528956	0.381	0.16	0
TTC39A	0	0.275563812	0.298	0.118	0
HOXB2	0	0.269617083	0.259	0.097	0
HN1	0	0.267505904	0.792	0.686	0
CAMK2N1	0	0.26403987	0.346	0.104	0
LY6K	0	0.257883604	0.275	0.07	0
QPCT	0	0.256569259	0.302	0.104	0
F12	0	0.255350361	0.369	0.156	0
NOL3	2.06E-306	0.338766339	0.549	0.364	5.35E-302
DSP	8.91E-306	0.305950258	0.528	0.327	2.32E-301
RPN2	1.98E-305	0.384189781	0.706	0.594	5.16E-301
TUSC3	1.81E-304	0.48958823	0.387	0.223	4.70E-300
PSMC6	6.73E-304	0.370416313	0.562	0.397	1.75E-299
PSMD7	2.01E-302	0.327201375	0.661	0.521	5.24E-298
C1QBP	3.09E-301	0.269873409	0.641	0.486	8.03E-297
MRPL40	4.78E-297	0.260135862	0.566	0.382	1.24E-292
MSRB1	4.46E-296	0.286610079	0.449	0.266	1.16E-291
NET1	5.50E-294	0.571867223	0.59	0.426	1.43E-289
MRPS33	7.13E-294	0.302544246	0.688	0.558	1.86E-289
TCEB2	2.56E-291	0.268597813	0.9	0.897	6.67E-287
UBC	4.21E-291	0.326042497	0.956	0.936	1.09E-286
TMEM141	7.56E-291	0.340829922	0.691	0.572	1.97E-286
RPL36AL	2.28E-290	0.309457368	0.888	0.878	5.93E-286
CNIH1	8.99E-290	0.324025383	0.595	0.437	2.34E-285
NAMPT	3.15E-289	0.428329292	0.718	0.576	8.21E-285
LAMP2	4.06E-289	0.349918425	0.539	0.369	1.06E-284
SCARB2	8.76E-289	0.321516568	0.595	0.439	2.28E-284
HAX1	1.13E-286	0.298104373	0.675	0.555	2.94E-282
GUSB	4.53E-282	0.307569159	0.492	0.319	1.18E-277
MPC2	6.70E-282	0.318842165	0.736	0.643	1.74E-277
C14orf119	3.38E-280	0.264600499	0.497	0.316	8.81E-276
MRPS34	6.66E-279	0.314565086	0.716	0.606	1.73E-274
SRPRB	1.85E-277	0.253991398	0.45	0.266	4.82E-273
SEC61B	1.03E-276	0.277822728	0.852	0.838	2.68E-272
ARSD	2.29E-276	0.281418675	0.477	0.307	5.96E-272
EIF4EBP1	4.88E-274	0.349438546	0.579	0.411	1.27E-269
SEPT7	2.69E-273	0.391097202	0.693	0.554	7.00E-269
SCAND1	7.84E-271	0.458322422	0.731	0.654	2.04E-266
CHCHD7	5.60E-270	0.257975027	0.535	0.354	1.46E-265
SOD1	1.25E-268	0.322082268	0.861	0.84	3.26E-264
EIF2S1	1.27E-268	0.311690695	0.452	0.285	3.30E-264
CLDN10	5.76E-266	0.707150198	0.353	0.206	1.50E-261
FTL	8.66E-266	0.58737237	0.997	0.996	2.25E-261
MUC5B	5.57E-264	0.459630462	0.34	0.188	1.45E-259
CCNI	4.07E-261	0.40250121	0.862	0.868	1.06E-256
RBM8A	1.67E-260	0.313104175	0.765	0.676	4.35E-256
VKORC1	3.06E-258	0.320405431	0.662	0.536	7.97E-254
VSTM2L	1.15E-257	0.524992441	0.498	0.323	2.99E-253
WFDC3	1.15E-257	0.590057064	0.315	0.167	2.99E-253
MRPL51	2.77E-257	0.260380694	0.804	0.751	7.20E-253
COX6A1	4.38E-257	0.279832806	0.894	0.881	1.14E-252
ATP5I	6.25E-255	0.302915166	0.787	0.721	1.63E-250
MRPL15	3.25E-253	0.266485169	0.513	0.342	8.45E-249
PDAP1	1.75E-252	0.308149299	0.714	0.609	4.55E-248
KIN	3.39E-252	0.262667737	0.326	0.167	8.82E-248
OCIAD1	1.50E-251	0.305206314	0.678	0.555	3.91E-247
NPDC1	3.38E-250	0.298882705	0.54	0.351	8.80E-246
NFKBIA	2.96E-245	0.810492691	0.819	0.739	7.71E-241
EGFR	1.75E-244	0.4550691	0.485	0.345	4.56E-240
TMED2	4.03E-244	0.333131515	0.798	0.737	1.05E-239
RAB2A	1.16E-243	0.327537173	0.785	0.714	3.03E-239
PSMB4	1.13E-242	0.272891299	0.694	0.575	2.95E-238
TXNDC17	1.41E-242	0.375970659	0.832	0.783	3.66E-238
VOPP1	3.08E-240	0.324349636	0.469	0.309	8.01E-236
MT-CO2	8.06E-240	0.336565164	0.971	0.964	2.10E-235
LDHB	8.49E-240	0.340214996	0.825	0.802	2.21E-235
RALA	1.49E-239	0.277688244	0.6	0.444	3.87E-235
LGALS3	6.19E-238	0.66335422	0.858	0.848	1.61E-233
CHURC1	1.95E-237	0.287145045	0.527	0.372	5.06E-233
LAGE3	8.41E-237	0.324272659	0.628	0.505	2.19E-232
HECTD1	5.42E-236	0.293734272	0.458	0.301	1.41E-231
HSPD1	7.72E-236	0.298850849	0.777	0.682	2.01E-231
PERP	1.99E-233	0.356890324	0.752	0.677	5.18E-229
LGALS1	2.38E-232	0.463673804	0.709	0.548	6.19E-228
CHD6	1.86E-231	0.282536146	0.412	0.244	4.84E-227
STRA13	2.78E-231	0.281575466	0.712	0.592	7.23E-227
GNAS	3.75E-231	0.367118366	0.864	0.836	9.75E-227
CCPG1	3.86E-231	0.274574741	0.475	0.317	1.00E-226
MT2A	5.77E-230	0.906855255	0.735	0.638	1.50E-225
C4orf3	2.61E-228	0.325891239	0.791	0.739	6.79E-224
RHEB	1.91E-227	0.296168804	0.822	0.766	4.97E-223
RPS19BP1	5.79E-225	0.250788614	0.712	0.624	1.51E-220
LINC00998	2.21E-224	0.359212073	0.587	0.458	5.74E-220
BET1	2.36E-224	0.315214789	0.52	0.372	6.14E-220
MGP	4.80E-223	0.463144954	0.315	0.16	1.25E-218
KRTCAP2	3.31E-222	0.281318071	0.686	0.567	8.60E-218
HACD3	5.37E-222	0.34096178	0.53	0.383	1.40E-217
MRPL41	2.15E-221	0.293808249	0.744	0.676	5.60E-217
EGFL7	5.72E-220	0.289704995	0.513	0.354	1.49E-215
FAM50A	7.19E-217	0.276842847	0.607	0.487	1.87E-212
UBE2K	2.98E-216	0.270028115	0.586	0.445	7.76E-212
PRDX1	1.09E-214	0.341025349	0.88	0.855	2.84E-210
EAPP	6.72E-214	0.286768048	0.491	0.338	1.75E-209
UBB	9.08E-214	0.393618607	0.905	0.914	2.36E-209
PTMS	5.88E-213	0.369863487	0.7	0.613	1.53E-208
GSTZ1	1.78E-212	0.261783273	0.295	0.157	4.62E-208
LGMN	4.47E-212	0.253274105	0.536	0.362	1.16E-207
BLVRA	1.15E-211	0.311896118	0.61	0.48	2.99E-207
WBSCR22	2.67E-210	0.293906393	0.679	0.577	6.95E-206
CCDC47	1.30E-207	0.282213729	0.584	0.44	3.39E-203
CLDN7	5.32E-207	0.358380641	0.7	0.645	1.38E-202
DPM3	1.01E-206	0.261309162	0.528	0.377	2.63E-202
VAMP5	6.96E-204	0.363979281	0.395	0.257	1.81E-199
CTSZ	2.31E-202	0.260204264	0.655	0.539	6.01E-198
MAL2	3.46E-200	0.330854877	0.807	0.745	9.01E-196
VPS29	4.80E-200	0.2573892	0.665	0.559	1.25E-195
RALGAPA2	1.32E-199	0.295073217	0.373	0.227	3.44E-195
HSD17B10	2.10E-198	0.255095876	0.58	0.455	5.47E-194
MT1F	2.20E-198	0.338417246	0.397	0.253	5.73E-194
PSMC2	1.52E-197	0.280281859	0.542	0.41	3.96E-193
CLPTM1L	1.12E-196	0.307740868	0.612	0.492	2.90E-192
EIF5	1.77E-194	0.311985887	0.741	0.667	4.59E-190
LY6E	9.72E-193	0.380808781	0.874	0.848	2.53E-188
TCEA1	1.36E-190	0.346428632	0.711	0.618	3.55E-186
MGST1	3.62E-189	0.445662605	0.881	0.865	9.42E-185
C7orf50	4.24E-189	0.383206582	0.712	0.608	1.10E-184
FTH1	6.32E-188	0.514224909	0.998	0.998	1.64E-183
TSTD1	7.46E-188	0.257704679	0.796	0.746	1.94E-183
CAPZA2	2.37E-186	0.326507173	0.675	0.58	6.16E-182
CHCHD10	5.69E-186	0.395811751	0.749	0.699	1.48E-181
DERL1	2.28E-185	0.264248251	0.515	0.382	5.93E-181
HIGD2A	3.43E-184	0.268103315	0.758	0.723	8.93E-180
PSMC5	1.71E-181	0.251795618	0.675	0.578	4.44E-177
LYPLA1	2.72E-180	0.31865408	0.649	0.551	7.07E-176
GPAT4	1.57E-179	0.302432192	0.351	0.218	4.09E-175
ATP1B1	8.04E-179	0.357033139	0.826	0.777	2.09E-174
HSPA5	1.93E-178	0.303595901	0.756	0.678	5.02E-174
RER1	4.76E-177	0.264579299	0.669	0.592	1.24E-172
H1F0	6.57E-177	0.258377771	0.64	0.499	1.71E-172
SLC25A37	9.09E-177	0.512579009	0.593	0.476	2.37E-172
SPCS1	3.91E-173	0.275605777	0.781	0.743	1.02E-168
DUSP23	1.68E-170	0.340481877	0.704	0.613	4.37E-166
SUMF2	4.69E-169	0.398653756	0.517	0.409	1.22E-164
EPDR1	8.77E-167	0.263467012	0.382	0.252	2.28E-162
CYC1	3.95E-165	0.30114954	0.695	0.607	1.03E-160
IRF2BP2	1.57E-163	0.26826394	0.643	0.537	4.10E-159
ABHD11	3.03E-161	0.256460163	0.507	0.375	7.88E-157
PSMC1	1.05E-160	0.288132132	0.536	0.422	2.74E-156
LINC01420	8.86E-160	0.272817546	0.608	0.518	2.31E-155
LAMTOR4	1.67E-159	0.258856654	0.815	0.793	4.35E-155
EIF1AX	2.53E-157	0.258655234	0.734	0.672	6.59E-153
LAPTM4A	1.09E-155	0.258618001	0.779	0.714	2.85E-151
TOP1	7.06E-152	0.293391198	0.7	0.617	1.84E-147
ENO1	1.19E-151	0.300248078	0.913	0.896	3.10E-147
CERS2	1.31E-150	0.266520063	0.548	0.426	3.41E-146
PSMB5	3.95E-150	0.269682405	0.677	0.608	1.03E-145
SQSTM1	4.41E-146	0.352225609	0.855	0.818	1.15E-141
TBC1D17	2.56E-144	0.253652311	0.342	0.226	6.65E-140
SPCS2	1.98E-142	0.260202642	0.75	0.69	5.16E-138
CD9	4.90E-141	0.45143537	0.848	0.804	1.28E-136
PFKL	1.43E-140	0.269470503	0.476	0.367	3.72E-136
PON3	5.02E-137	0.33120486	0.374	0.262	1.31E-132
EPHX1	3.63E-136	0.374599725	0.528	0.428	9.44E-132
MRPL52	4.65E-130	0.271673127	0.619	0.539	1.21E-125
NME3	4.40E-129	0.262973117	0.658	0.569	1.14E-124
S100A11	1.48E-128	0.271185605	0.949	0.97	3.85E-124
VEGFA	4.64E-124	0.289956347	0.555	0.441	1.21E-119
AKR1B1	1.57E-122	1.03351437	0.41	0.303	4.07E-118
BEX2	3.68E-122	0.278961951	0.315	0.209	9.59E-118
NME4	5.42E-122	0.284143668	0.677	0.597	1.41E-117
HILPDA	6.70E-116	0.424517084	0.341	0.23	1.74E-111
SPINK5	3.58E-115	0.680271502	0.309	0.208	9.33E-111
CPD	1.06E-114	0.254359179	0.474	0.371	2.76E-110
KCNJ15	2.69E-111	0.267132067	0.268	0.173	7.01E-107
ZNF706	1.17E-110	0.270926476	0.727	0.666	3.04E-106
DUSP4	1.61E-105	0.25201307	0.33	0.235	4.19E-101
BAZ1A	2.08E-104	0.275872482	0.51	0.414	5.41E-100
GMDS	5.82E-104	0.354172575	0.28	0.178	1.51E-99
PSMD1	2.67E-100	0.464425662	0.431	0.331	6.95E-96
SLIRP	3.16E-100	0.299251798	0.658	0.616	8.23E-96
XBP1	7.77E-97	0.281043415	0.698	0.641	2.02E-92
ATP5E	4.74E-92	0.407926001	0.938	0.952	1.23E-87
PPDPF	9.35E-92	0.271734542	0.92	0.929	2.43E-87
BNIP3L	1.72E-91	0.349721312	0.617	0.554	4.47E-87
IGKC	2.60E-87	0.306383439	0.308	0.426	6.77E-83
LAMP1	6.56E-86	0.328233614	0.644	0.591	1.71E-81
SARAF	1.50E-85	0.341417154	0.725	0.696	3.91E-81
RNF181	8.30E-83	0.252909927	0.692	0.668	2.16E-78
LAPTM4B	1.22E-79	0.331840978	0.617	0.554	3.18E-75
RAMP1	4.85E-79	0.253159831	0.507	0.403	1.26E-74
SEC11C	2.73E-74	0.263913206	0.595	0.526	7.10E-70
ROMO1	1.75E-71	0.318431713	0.692	0.687	4.56E-67
HLA-DQB1	2.23E-71	0.304624626	0.497	0.459	5.81E-67
TIMP3	4.58E-71	0.524528693	0.284	0.214	1.19E-66
IGFBP3	2.86E-70	0.813267284	0.405	0.344	7.44E-66
S100A9	3.28E-66	1.470991492	0.594	0.602	8.53E-62
WARS	1.85E-55	0.271617567	0.298	0.223	4.82E-51
NDRG1	1.04E-51	0.592269911	0.624	0.568	2.70E-47
NPC2	8.46E-40	0.288125746	0.936	0.893	2.20E-35
GPX3	5.29E-38	0.41783047	0.34	0.296	1.38E-33
GLUL	6.16E-38	0.296862172	0.655	0.627	1.60E-33
UGDH	2.40E-37	0.257189949	0.496	0.441	6.25E-33
CST6	1.35E-36	0.890994399	0.286	0.41	3.52E-32
CP	3.48E-30	0.582326225	0.384	0.377	9.05E-26
SOD3	9.67E-29	0.635960053	0.29	0.245	2.52E-24
S100A4	7.85E-27	0.982021636	0.505	0.514	2.04E-22
MBIP	5.45E-17	0.277992446	0.5	0.475	1.42E-12
DDIT4	2.50E-16	0.262517137	0.451	0.426	6.52E-12
MTUS1	2.23E-12	0.25971726	0.481	0.485	5.80E-08
ASAH1	6.63E-09	0.316334128	0.655	0.697	0.00017246
KLF6	6.02E-08	0.402423431	0.713	0.76	0.001565499
